# Supplementary material for: Functional Nanoparticles with Magnetic 3D Covalent Organic Framework for the Specific Recognition and Separation of Bovine Serum Albumin
Source: Nanomaterials (Basel). 2022 Jan 26;12(3):411. doi: 10.3390/nano12030411 (PMC8840370; doi:10.3390/nano12030411)
Supplement: Supplementary file 1 [file nanomaterials-12-00411-s001.zip]

Archive with 1 entries (1 files):
- nanomaterials-1554054-supplementarym1.pdf
